# Supplementary material for: Gammaherpesvirus Infections in Cattle in Europe
Source: Viruses. 2021 Nov 23;13(12):2337. doi: 10.3390/v13122337 (PMC8709109; doi:10.3390/v13122337)
Supplement: Supplementary file 1 [file viruses-13-02337-s001.zip]

Archive with 1 entries (1 files):
- viruses-1377411-supplementary.pdf
